# Supplementary material for: Metrics for Outpatient Portal Use Based on Log File Analysis: Algorithm Development
Source: J Med Internet Res. 2020 Jun 12;22(6):e16849. doi: 10.2196/16849 (PMC7320309; doi:10.2196/16849)
Supplement: Multimedia Appendix 1 [file jmir_v22i6e16849_app1.txt]

version 15

// Define paths to:
// - in_dir: directory for raw data
// - out_dir: directory for final datasets
// - tmp_dir: directory for interim data
include project_paths.do

import delimited "`in_dir'/status_history_log", varnames(nonames) encoding(utf8) clear

// Rename variables.
rename v1 mrn
rename v2 myc_status_hx
rename v3 myc_status_hx_tmstp
rename v4 myc_status_hx_mthd
rename v5 myc_status_hx_cmt

// Format variables and save dataset to disk
replace mrn = "1" in 1
destring mrn , replace
gen double time = clock(myc_status_hx_tmstp, "YMDhms")
format time %tc
drop myc_status_hx_tmstp
rename time myc_status_hx_tmstp
sort mrn 
save "`tmp_dir'/status_history_log.dta"

import delimited "`in_dir'/user_access_log", varnames(nonames) clear

// rename variables
rename v1 mrn
rename v2 ua_time
rename v4 ua_type
rename v6 ua_extended_info
rename v8 ua_session_num
rename v10 ua_user_agent 

// convert ua_time to SIF date 
gen double ua_tm = clock(ua_time, "YMDhms")
format ua_tm %tc
rename ua_tm ua_time

// convert mrn and ua_session_num from string to numeric
replace mrn = "1" in 1
destring mrn , replace
destring ua_session_num , replace
format %12.0g ua_session_num

// Standardize text variables.
replace ua_extended_info = lower(ua_extended_info)
replace ua_type = strtrim(ua_type)

// change variable formats to improve visualization
format %28s ua_extended_info
format %28s ua_type

// Create a categorical variable from ua_type
// with the goal to control the order of actions that are recorded
// with the same timestamp and have "Login" always appear first.
encode ua_type, generate(ua_type_cat)
preserve 
keep if ua_type == "Login"
levelsof ua_type_cat
local numeric_value_of_login = r(levels)
restore
label define ua_type_cat `numeric_value_of_login' "", modify
replace ua_type_cat = 0 if ua_type_cat == `numeric_value_of_login'
label define ua_type_cat 0 "Login", add

// Repeat the operation for ua_type = "Log In From External System".
preserve
keep if ua_type == "Log In From External System"
levelsof ua_type_cat
local numeric_value_of_ext_login = r(levels)
restore
label define ua_type_cat `numeric_value_of_ext_login' "", modify
replace ua_type_cat = -1 if ua_type_cat == `numeric_value_of_ext_login'
label define ua_type_cat -1 "Log In From External System", add

// Sort and save dataset.
sort mrn ua_time ua_type_cat ua_session_num
save "`tmp_dir'/user_access_log.dta"
