# Supplementary material for: Metrics for Outpatient Portal Use Based on Log File Analysis: Algorithm Development
Source: J Med Internet Res. 2020 Jun 12;22(6):e16849. doi: 10.2196/16849 (PMC7320309; doi:10.2196/16849)
Supplement: Multimedia Appendix 2 [file jmir_v22i6e16849_app2.txt]

version 15
include project_paths.do

// Look at the audit data with assigned session numbers.
use "`tmp_dir'/user_access_log", clear
preserve
drop if missing(ua_session_num)

// Calculate time from previous action (in seconds)
sort mrn ua_session_num ua_time ua_type_cat
by mrn ua_session_num : gen double tfla = (ua_time - ua_time[_n-1])/1000
gen log10tfla = log10(tfla)
// graph twoway kdensity log10tfla

// Remove the "second" mode.
drop if ua_type == "Logout"
// graph twoway kdensity log10tfla
// graph twoway kdensity log10tfla if log10tfla > 1

qui centile log10tfla if log10tfla > 1, centile(99)
global inactivity_threshold = 10^r(c_1)
restore
