# Supplementary material for: Metrics for Outpatient Portal Use Based on Log File Analysis: Algorithm Development
Source: J Med Internet Res. 2020 Jun 12;22(6):e16849. doi: 10.2196/16849 (PMC7320309; doi:10.2196/16849)
Supplement: Multimedia Appendix 3 [file jmir_v22i6e16849_app3.txt]

version 15
include project_paths.do
use "`tmp_dir'/user_access_log", clear

// Define a local variable to use when comparing time between actions:
// gaps bigger than the "inactive threshold" will be flagged to split long
// sessions.
// One solution is to use the global threshold define in the previous Module.
// local threshold $inactivity_threshold
local threshold 1256


sort mrn ua_time ua_type_cat
order ua_type_cat, a(ua_time)

// flag every login as the beginning of a new user session
// and generate a per-user counter
gen session = 1 if ua_type == "Login"
bysort mrn (ua_time): gen eversession = sum(session)
order eversession, a(ua_time)

// Generate time from last action variable. This calculates the amount of time,
// in seconds, from the previous action of the user.
bysort mrn eversession: gen double ua_tfla = ua_time - ua_time[_n-1]
replace ua_tfla = 0 if ua_tfla == .
replace ua_tfla = ua_tfla / 1000
order ua_tfla, a(eversession)
 
// flag gaps bigger than defined threshold
gen splitted_session = 1 if ua_tfla > `threshold'
replace session = 1 if ua_tfla > `threshold'
replace ua_tfla = 0 if ua_tfla > `threshold'
// re-enumerate user sessions
bysort mrn (ua_time) : gen artificial_session_num = sum(session)

// Create new session number id, required later
// to merge with dataset with system-assigned session numbers.
gen se_id = string(mrn, "%12.0f") + "-" + string(artificial_session_num ,"%05.0f")
// Flag the session id of session artificially created by splitting long ones.
bysort se_id : replace splitted_session = sum(splitted_session)
replace se_id = se_id + "a" if splitted_session == 1

// Reorder variables and save dataset to disk.
keep mrn ua_time ua_type ua_extended_info ua_session_num ua_type_cat ///
	se_id ua_action ua_tfla ua_device ua_user_agent

order mrn ua_time ua_type ua_extended_info ua_session_num ua_type_cat ///
	se_id ua_action ua_tfla ua_device ua_user_agent 

sort mrn se_id ua_time ua_type_cat, stable

/* CREATE A PROGRESSIVE SESSION COUNTER PER USER */
by mrn se_id : gen session = 1 if _n == 1
by mrn : gen se_num = sum(session)
drop session

save "`tmp_dir'/tasks_w_sessionids.dta", replace

capture macro drop inactivity_threshold
