# Supplementary material for: Metrics for Outpatient Portal Use Based on Log File Analysis: Algorithm Development
Source: J Med Internet Res. 2020 Jun 12;22(6):e16849. doi: 10.2196/16849 (PMC7320309; doi:10.2196/16849)
Supplement: Multimedia Appendix 4 [file jmir_v22i6e16849_app4.txt]

version 15
include project_paths.do
use "`tmp_dir'/tasks_w_sessionids", clear

// MOBILE USER AGENT INFO IS ONLY ASSOCIATED WITH LOGINS.
// DISCARD ALL THE REST.
keep if ua_type == "Login"

keep mrn se_id ua_time ua_type ua_extended_info ua_device ua_user_agent

// REMOVE DUPLICATES.
// unab vlist : _all
// sort `vlist'
// quietly by `vlist':  gen dup = cond(_N==1,0,_n)
sort se_id ua_time ua_type ua_extended_info
quietly by se_id ua_time ua_type ua_extended_info:  gen dup = cond(_N==1,0,_n)
drop if dup > 1
drop dup

// COMPUTE SESSION TYPE (MOBILE/DESKTOP) AS CATEGORICAL VARIABLE.
gen mobile_info = 0
replace mobile_info = 1 if ua_extended_info == "null"
gen mobile_agent = 1
replace mobile_agent = 0 if ua_user_agent == "NULL"
gen se_device = mobile_agent & mobile_info 
drop mobile_info mobile_agent

label define device 1 "mobile" 0 "desktop"
label values se_device device


// CHECK FOR PROBLEMS WITH DUPLICATES
sort se_id 
quietly by se_id : gen dup = cond(_N==1, 0, _n)
drop if dup > 1
keep mrn se_id se_device

save "`tmp_dir'/session_device_type.dta", replace

// Assign device type to sessions created from long tails in the previous module.
// Use the value from the original, preceeding session.
merge 1:m mrn se_id using "`tmp_dir'/tasks_w_sessionids.dta"
drop _merge
sort mrn se_id ua_time ua_type_cat
by mrn : replace se_device = se_device[_n - 1] if strmatch(se_id, "*a") & missing(se_device)

save "`tmp_dir'/tasks_w_sessionids_devicetyp.dta", replace
