# Supplementary material for: Metrics for Outpatient Portal Use Based on Log File Analysis: Algorithm Development
Source: J Med Internet Res. 2020 Jun 12;22(6):e16849. doi: 10.2196/16849 (PMC7320309; doi:10.2196/16849)
Supplement: Multimedia Appendix 5 [file jmir_v22i6e16849_app5.txt]

version 15
include project_paths.do
use "`tmp_dir'/tasks_w_sessionids_devicetyp.dta", clear

// sort mrn se_id, stable

// calculate start and end time for user sessions
by mrn se_id : egen double se_start_tmstp = min(ua_time)
format %tc se_start_tmstp
by mrn se_id : egen double se_end = max(ua_time)
format %tc se_end
// calculate duration of user sessions (in sec.)
gen se_length = (se_end - se_start) / 1000
drop se_end

save "`tmp_dir'/tasks_w_sessionids_devicetyp_selen", replace

// repeat the computation without counting "Logouts"
drop if ua_type == "Logout"
by mrn se_id : egen double se_effective_start_tmstp = min(ua_time)
format %tc se_effective_start_tmstp
by mrn se_id : egen double se_end = max(ua_time)
format %tc se_end

// calculate effective time in session (in sec.)
gen se_effective_length = (se_end - se_effective_start_tmstp) / 1000
drop se_end

keep mrn se_id se_effective_start_tmstp se_effective_length

egen tag = tag(se_id)
keep if tag
drop tag

merge 1:m mrn se_id using "`tmp_dir'/tasks_w_sessionids_devicetyp_selen"
sort mrn se_id ua_time
order se_effective_start_tmstp se_effective_length, a(se_length)
drop _merge

save "`tmp_dir'/tasks_w_sessionids_devicetyp_selen", replace
