# Supplementary material for: Metrics for Outpatient Portal Use Based on Log File Analysis: Algorithm Development
Source: J Med Internet Res. 2020 Jun 12;22(6):e16849. doi: 10.2196/16849 (PMC7320309; doi:10.2196/16849)
Supplement: Multimedia Appendix 6 [file jmir_v22i6e16849_app6.txt]

version 15
include project_paths.do
use "`tmp_dir'/tasks_w_sessionids_devicetyp_selen", clear

gen ua_active = .
la var ua_active "marker for an active task"

gen ua_mca_activity = ""
la var ua_mca_activity "indicator for MyChart Ambulatory activity"

gen ua_mca_activity_group = ""
la var ua_mca_activity_group "indicator for MyChart Ambulatory menu"

replace ua_mca_activity = "billing account details" if ua_type == "Account Details"
replace ua_mca_activity = "billing account summary" if ua_type == "Account Inquiry"
replace ua_mca_activity = "bill payment" if ua_type == "Account Payment"
replace ua_mca_activity = "miscellanea" if ua_type == "Account ReEnable"
replace ua_mca_activity = "appointment details" if ua_type == "Add To Calendar"
replace ua_mca_activity = "about me" if ua_type == "Address Change Request"
replace ua_mca_activity = "" if ua_type == "Advanced Care Planning"
replace ua_mca_activity = "consolidate EHR" if ua_type == "Alerts Retrieved from Remote System"
replace ua_mca_activity = "allergies" if ua_type == "Allergies"
replace ua_mca_activity = "cancel an appointment" if ua_type == "Appointment Cancel"
replace ua_mca_activity = "echeck in" if ua_type == "Appointment Confirm"
replace ua_mca_activity = "cancel an appointment" if ua_type == "Appointment Direct Cancel"
replace ua_mca_activity = "schedule an appointment" if ua_type == "Appointment Request"
replace ua_mca_activity = "schedule an appointment" if ua_type == "Appointment Request" & ua_extended_info == "cancel"
replace ua_mca_activity = "who accessed my record" if ua_type == "Audit Trail"
replace ua_mca_activity = "change paperless status" if ua_type == "Change Paperless Status"
replace ua_mca_activity = "security settings" if ua_type == "Change Password"
replace ua_mca_activity = "proxy forms" if ua_type == "Community Authorization"
replace ua_mca_activity = "proxy forms" if ua_type == "Community Link Validation Failure"
replace ua_mca_activity = "proxy forms" if ua_type == "Community Link Validation Success"
replace ua_mca_activity = "proxy forms" if ua_type == "Community Management"
replace ua_mca_activity = "proxy forms" if ua_type == "Community Terms and Conditions"
replace ua_mca_activity = "insurance summary" if ua_type == "Coverage View"
replace ua_mca_activity = "consolidate EHR" if ua_type == "Create External Link"
replace ua_mca_activity = "preventive care" if ua_type == "Custom Configured Report"
replace ua_mca_activity = "upcoming tests" if ua_type == "Custom Configured Report" & ua_extended_info == "submode^upcomingorders"
replace ua_mca_activity = "send new message" if ua_type == "Customer Service Request"
replace ua_mca_activity = "miscellanea" if ua_type == "Device - Add"
replace ua_mca_activity = "miscellanea" if ua_type == "Device - Auth"
replace ua_mca_activity = "miscellanea" if ua_type == "Device - List"
replace ua_mca_activity = "miscellanea" if ua_type == "Device - Remove All"
replace ua_mca_activity = "miscellanea" if ua_type == "Device - Remove"
replace ua_mca_activity = "schedule an appointment" if ua_type == "Direct Scheduling Process"
replace ua_mca_activity = "schedule an appointment" if ua_type == "Direct Scheduling Process" & ua_extended_info == "appointment scheduled"
replace ua_mca_activity = "download my record" if ua_type == "Download Requested ROI Record"
replace ua_mca_activity = "appointment details" if ua_type == "Download Visit Summary"
replace ua_mca_activity = "driving directions" if ua_type == "Driving Directions"
replace ua_mca_activity = "echeck in" if ua_type == "eCheck-In"
replace ua_mca_activity = "appointment details" if ua_type == "Encounter Details"
replace ua_mca_activity = "telemedicine" if ua_type == "EVisit"
replace ua_mca_activity = "" if ua_type == "Form - Medical Record"
replace ua_mca_activity = "" if ua_type == "Full External Jump"
replace ua_mca_activity = "share my record" if ua_type == "Generated Share Everywhere Token"
replace ua_mca_activity = "widget" if ua_type == "Goals"
replace ua_mca_activity = "billing account summary" if ua_type == "HB Account Details"
replace ua_mca_activity = "billing account summary" if ua_type == "HB/SBO Auto Pay Signup"
replace ua_mca_activity = "billing account summary" if ua_type == "HB/SBO Auto Pay Update"
replace ua_mca_activity = "" if ua_type == "Health Maintenance - Mark As Complete"
replace ua_mca_activity = "widget" if ua_type == "Health Maintenance"
replace ua_mca_activity = "health summary" if ua_type == "Health Summary"
replace ua_mca_activity = "echeck in" if ua_type == "History Questionnaire"
replace ua_mca_activity = "billing account summary" if ua_type == "Hospital Statement Details"
replace ua_mca_activity = "immunizations" if ua_type == "Immunizations"
replace ua_mca_activity = "" if ua_type == "Inline External Jump"
replace ua_mca_activity = "appointment details" if ua_type == "Inpatient Admissions"
replace ua_mca_activity = "widget" if ua_type == "Inpatient Admissions" & ua_extended_info == "list"
replace ua_mca_activity = "widget" if ua_type == "Inpatient Admissions" & ua_extended_info == "load-past-admissions-list"
replace ua_mca_activity = "insurance summary" if ua_type == "Insurance ID Card"
replace ua_mca_activity = "insurance summary" if ua_type == "Insurance"
replace ua_mca_activity = "consolidate EHR" if ua_type == "Jump to External System"
replace ua_mca_activity = "" if ua_type == "L&D Pre-Admission Accessed"
replace ua_mca_activity = "letters" if ua_type == "Letters"
replace ua_mca_activity = "miscellanea" if ua_type == "Log In From External System"
replace ua_mca_activity = "miscellanea" if ua_type == "Login"
replace ua_mca_activity = "miscellanea" if ua_type == "Logout"
replace ua_mca_activity = "send new message" if ua_type == "Medical Advice Request"
replace ua_mca_activity = "send new message" if ua_type == "Medical Advice Request" & regexm(ua_extended_info, "new test result message$")
replace ua_mca_activity = "send new message" if ua_type == "Medical Advice Request" & regexm(ua_extended_info, "through new msg$")
replace ua_mca_activity = "send new message" if ua_type == "Medical Advice Request" & ua_extended_info == "new msg"
replace ua_mca_activity = "widget" if ua_type == "Medical Histories"
replace ua_mca_activity = "medications" if ua_type == "Medication Renewal Request"
replace ua_mca_activity = "medications" if ua_type == "Medications"
replace ua_mca_activity = "medications" if ua_type == "Medications" & ua_extended_info == "medications loaded"
replace ua_mca_activity = "message center" if ua_type == "Messaging"
replace ua_mca_activity = "message center" if ua_type == "Messaging" & regexm(ua_extended_info, "^[0-9]+")
replace ua_mca_activity = "message center" if ua_type == "Messaging" & regexm(ua_extended_info, "^check reply")
replace ua_mca_activity = "message center" if ua_type == "Messaging" & regexm(ua_extended_info, "^delete messages")
replace ua_mca_activity = "message center" if ua_type == "Messaging" & regexm(ua_extended_info, "message read$")
replace ua_mca_activity = "send new message" if ua_type == "Messaging" & regexm(ua_extended_info, "reply to")
replace ua_mca_activity = "message center" if ua_type == "Messaging" & ua_extended_info == "read"
replace ua_mca_activity = "message center" if ua_type == "Messaging" & ua_extended_info == "view message attachment"
replace ua_mca_activity = "my conditions" if ua_type == "My Conditions"
replace ua_mca_activity = "notifications" if ua_type == "Notification Preferences"
replace ua_mca_activity = "schedule an appointment" if ua_type == "Open Scheduling (Internal)"
replace ua_mca_activity = "bill payment" if ua_type == "Other"
replace ua_mca_activity = "request proxy access" if ua_type == "Other" & ua_extended_info == "new msg"
replace ua_mca_activity = "" if ua_type == "Other" & ua_extended_info == "null"
replace ua_mca_activity = "" if ua_type == "Other" & ua_extended_info == "update statement viewed status"
replace ua_mca_activity = "security settings" if ua_type == "Password Reset Question Answer"
replace ua_mca_activity = "flowsheet" if ua_type == "Patient Entered Flowsheet"
replace ua_mca_activity = "estimates" if ua_type == "Patient Estimates - Create Estimate"
replace ua_mca_activity = "estimates" if ua_type == "Patient Estimates - Estimate Details"
replace ua_mca_activity = "estimates" if ua_type == "Patient Estimates - Estimate List"
replace ua_mca_activity = "echeck in" if ua_type == "Patient Initiated Questionnaires"
replace ua_mca_activity = "" if ua_type == "Patient Notes"
replace ua_mca_activity = "medications" if ua_type == "Pharmacies"
replace ua_mca_activity = "medications" if ua_type == "Pharmacies" & ua_extended_info == "get pharmacies~success"
replace ua_mca_activity = "schedule an appointment" if ua_type == "Preventative Care Scheduling"
replace ua_mca_activity = "schedule an appointment" if ua_type == "Preventative Care Scheduling" & ua_extended_info == "new msg"
replace ua_mca_activity = "current health issues" if ua_type == "Problem List"
replace ua_mca_activity = "" if ua_type == "Procedures"
replace ua_mca_activity = "widget" if ua_type == "Provider List Widget"
replace ua_mca_activity = "personalize" if ua_type == "Proxy Access (View)"
replace ua_mca_activity = "switch proxy context" if ua_type == "Proxy Context Enter"
replace ua_mca_activity = "switch proxy context" if ua_type == "Proxy Context Exit"
replace ua_mca_activity = "echeck in" if ua_type == "Questionnaire"
replace ua_mca_activity = "billing account summary" if ua_type == "Recent Payments"
replace ua_mca_activity = "consolidate EHR" if ua_type == "Remote Chart Information"
replace ua_mca_activity = "consolidate EHR" if ua_type == "Remove External Link"
replace ua_mca_activity = "research studies" if ua_type == "Research Studies"
replace ua_mca_activity = "schedule an appointment" if ua_type == "Respond To Appointment Offer"
replace ua_mca_activity = "test results" if ua_type == "Result Component Graphing"
replace ua_mca_activity = "notifications" if ua_type == "Scheduling and Other Preferences"
replace ua_mca_activity = "miscellanea" if ua_type == "Secondary Identity Validation"
replace ua_mca_activity = "miscellanea" if ua_type == "Send Document to PHR"
replace ua_mca_activity = "switch proxy context" if ua_type == "Switch Proxy Context"
replace ua_mca_activity = "telemedicine" if ua_type == "Telemedicine Connect"
replace ua_mca_activity = "telemedicine" if ua_type == "Telemedicine Disconnect"
replace ua_mca_activity = "telemedicine" if ua_type == "Telemedicine Hardware Test"
replace ua_mca_activity = "telemedicine" if ua_type == "Telemedicine Initialize"
replace ua_mca_activity = "telemedicine" if ua_type == "Telemedicine Streaming Status Change"
replace ua_mca_activity = "" if ua_type == "Terms and Conditions" & ua_extended_info == "accept"
replace ua_mca_activity = "" if ua_type == "Terms and Conditions" & ua_extended_info == "decline"
replace ua_mca_activity = "what is proxy access" if ua_type == "Terms and Conditions" & ua_extended_info == "iphone: view"
replace ua_mca_activity = "terms and conditions" if ua_type == "Terms and Conditions" & ua_extended_info == "iphone:"
replace ua_mca_activity = "terms and conditions" if ua_type == "Terms and Conditions" & ua_extended_info == "null"
replace ua_mca_activity = "what is proxy access" if ua_type == "Terms and Conditions" & ua_extended_info == "view"
replace ua_mca_activity = "test results" if ua_type == "Test Result Details"
replace ua_mca_activity = "test results" if ua_type == "Test Results List"
replace ua_mca_activity = "" if ua_type == "Transmit Visit Summary"
replace ua_mca_activity = "schedule an appointment" if ua_type == "Upcoming Appointment Details"
replace ua_mca_activity = "widget" if ua_type == "Upcoming Orders"
replace ua_mca_activity = "allergies" if ua_type == "Update Allergies"
replace ua_mca_activity = "update insurance" if ua_type == "Update Insurance"
replace ua_mca_activity = "medications" if ua_type == "Update Medications"
replace ua_mca_activity = "schedule an appointment" if ua_type == "Update Wait List"
replace ua_mca_activity = "" if ua_type == "View CE Authorization"
replace ua_mca_activity = "" if ua_type == "View Education Title"
replace ua_mca_activity = "" if ua_type == "View Patient Note To Self"
replace ua_mca_activity = "download my record" if ua_type == "View Requested ROI Records"
replace ua_mca_activity = "test results" if ua_type == "View Scan"
replace ua_mca_activity = "appointment details" if ua_type == "View Visit Summary"
replace ua_mca_activity = "consolidate EHR" if ua_type == "View/Download Lucy CCD"
replace ua_mca_activity = "billing account summary" if ua_type == "Visit Payments"
replace ua_mca_activity = "appointment details" if ua_type == "Visits" & ua_extended_info == "appointments-list~success"
replace ua_mca_activity = "appointment details" if ua_type == "Visits" & ua_extended_info == "get future appt details"
replace ua_mca_activity = "appointment details" if ua_type == "Visits" & ua_extended_info == "get future appt list"
replace ua_mca_activity = "appointment details" if ua_type == "Visits" & ua_extended_info == "get past appt list"
replace ua_mca_activity = "appointment details" if ua_type == "Visits" & ua_extended_info == "iphone: get future appt details"
replace ua_mca_activity = "appointment details" if ua_type == "Visits" & ua_extended_info == "iphone: get future appt list"
replace ua_mca_activity = "appointment details" if ua_type == "Visits" & ua_extended_info == "iphone: get past appt list"
replace ua_mca_activity = "appointment details" if ua_type == "Visits" & ua_extended_info == "load-past-appointments-list"
replace ua_mca_activity = "appointment details" if ua_type == "Visits" & ua_extended_info == "null"
replace ua_mca_activity = "widget" if ua_type == "Visits" & ua_extended_info == "plan of care - todo widget."
replace ua_mca_activity = "wallet card" if ua_type == "Wallet Card"
replace ua_mca_activity_group = "Billing" if ua_type == "Account Details"
replace ua_mca_activity_group = "Billing" if ua_type == "Account Inquiry"
replace ua_mca_activity_group = "Billing" if ua_type == "Account Payment"
replace ua_mca_activity_group = "Misc." if ua_type == "Account ReEnable"
replace ua_mca_activity_group = "Visits" if ua_type == "Add To Calendar"
replace ua_mca_activity_group = "Preferences" if ua_type == "Address Change Request"
replace ua_mca_activity_group = "" if ua_type == "Advanced Care Planning"
replace ua_mca_activity_group = "Medical Tools" if ua_type == "Alerts Retrieved from Remote System"
replace ua_mca_activity_group = "What's in my record" if ua_type == "Allergies"
replace ua_mca_activity_group = "Visits" if ua_type == "Appointment Cancel"
replace ua_mca_activity_group = "Visits" if ua_type == "Appointment Confirm"
replace ua_mca_activity_group = "Visits" if ua_type == "Appointment Direct Cancel"
replace ua_mca_activity_group = "Visits" if ua_type == "Appointment Request"
replace ua_mca_activity_group = "Visits" if ua_type == "Appointment Request" & ua_extended_info == "cancel"
replace ua_mca_activity_group = "Medical Tools" if ua_type == "Audit Trail"
replace ua_mca_activity_group = "Billing" if ua_type == "Change Paperless Status"
replace ua_mca_activity_group = "Preferences" if ua_type == "Change Password"
replace ua_mca_activity_group = "Proxy Forms" if ua_type == "Community Authorization"
replace ua_mca_activity_group = "Proxy Forms" if ua_type == "Community Link Validation Failure"
replace ua_mca_activity_group = "Proxy Forms" if ua_type == "Community Link Validation Success"
replace ua_mca_activity_group = "Proxy Forms" if ua_type == "Community Management"
replace ua_mca_activity_group = "Proxy Forms" if ua_type == "Community Terms and Conditions"
replace ua_mca_activity_group = "Billing" if ua_type == "Coverage View"
replace ua_mca_activity_group = "Medical Tools" if ua_type == "Create External Link"
replace ua_mca_activity_group = "What's in my record" if ua_type == "Custom Configured Report"
replace ua_mca_activity_group = "Visits" if ua_type == "Custom Configured Report" & ua_extended_info == "submode^upcomingorders"
replace ua_mca_activity_group = "Messaging" if ua_type == "Customer Service Request"
replace ua_mca_activity_group = "Misc." if ua_type == "Device - Add"
replace ua_mca_activity_group = "Misc." if ua_type == "Device - Auth"
replace ua_mca_activity_group = "Misc." if ua_type == "Device - List"
replace ua_mca_activity_group = "Misc." if ua_type == "Device - Remove All"
replace ua_mca_activity_group = "Misc." if ua_type == "Device - Remove"
replace ua_mca_activity_group = "Visits" if ua_type == "Direct Scheduling Process"
replace ua_mca_activity_group = "Visits" if ua_type == "Direct Scheduling Process" & ua_extended_info == "appointment scheduled"
replace ua_mca_activity_group = "Medical Tools" if ua_type == "Download Requested ROI Record"
replace ua_mca_activity_group = "Visits" if ua_type == "Download Visit Summary"
replace ua_mca_activity_group = "Visits" if ua_type == "Driving Directions"
replace ua_mca_activity_group = "Visits" if ua_type == "eCheck-In"
replace ua_mca_activity_group = "Visits" if ua_type == "Encounter Details"
replace ua_mca_activity_group = "Visits" if ua_type == "EVisit"
replace ua_mca_activity_group = "Medical Tools" if ua_type == "Form - Medical Record"
replace ua_mca_activity_group = "" if ua_type == "Full External Jump"
replace ua_mca_activity_group = "Medical Tools" if ua_type == "Generated Share Everywhere Token"
replace ua_mca_activity_group = "Widget" if ua_type == "Goals"
replace ua_mca_activity_group = "Billing" if ua_type == "HB Account Details"
replace ua_mca_activity_group = "Billing" if ua_type == "HB/SBO Auto Pay Signup"
replace ua_mca_activity_group = "Billing" if ua_type == "HB/SBO Auto Pay Update"
replace ua_mca_activity_group = "" if ua_type == "Health Maintenance - Mark As Complete"
replace ua_mca_activity_group = "Widget" if ua_type == "Health Maintenance"
replace ua_mca_activity_group = "What's in my record" if ua_type == "Health Summary"
replace ua_mca_activity_group = "Visits" if ua_type == "History Questionnaire"
replace ua_mca_activity_group = "Billing" if ua_type == "Hospital Statement Details"
replace ua_mca_activity_group = "What's in my record" if ua_type == "Immunizations"
replace ua_mca_activity_group = "" if ua_type == "Inline External Jump"
replace ua_mca_activity_group = "Visits" if ua_type == "Inpatient Admissions"
replace ua_mca_activity_group = "Widget" if ua_type == "Inpatient Admissions" & ua_extended_info == "list"
replace ua_mca_activity_group = "Widget" if ua_type == "Inpatient Admissions" & ua_extended_info == "load-past-admissions-list"
replace ua_mca_activity_group = "Billing" if ua_type == "Insurance ID Card"
replace ua_mca_activity_group = "Billing" if ua_type == "Insurance"
replace ua_mca_activity_group = "Medical Tools" if ua_type == "Jump to External System"
replace ua_mca_activity_group = "" if ua_type == "L&D Pre-Admission Accessed"
replace ua_mca_activity_group = "Messaging" if ua_type == "Letters"
replace ua_mca_activity_group = "Misc." if ua_type == "Log In From External System"
replace ua_mca_activity_group = "Misc." if ua_type == "Login"
replace ua_mca_activity_group = "Misc." if ua_type == "Logout"
replace ua_mca_activity_group = "Messaging" if ua_type == "Medical Advice Request"
replace ua_mca_activity_group = "Messaging" if ua_type == "Medical Advice Request" & regexm(ua_extended_info, "new test result message$")
replace ua_mca_activity_group = "Messaging" if ua_type == "Medical Advice Request" & regexm(ua_extended_info, "through new msg$")
replace ua_mca_activity_group = "Messaging" if ua_type == "Medical Advice Request" & ua_extended_info == "new msg"
replace ua_mca_activity_group = "Widget" if ua_type == "Medical Histories"
replace ua_mca_activity_group = "What's in my record" if ua_type == "Medication Renewal Request"
replace ua_mca_activity_group = "What's in my record" if ua_type == "Medications"
replace ua_mca_activity_group = "What's in my record" if ua_type == "Medications" & ua_extended_info == "medications loaded"
replace ua_mca_activity_group = "Messaging" if ua_type == "Messaging"
replace ua_mca_activity_group = "Messaging" if ua_type == "Messaging" & regexm(ua_extended_info, "^[0-9]+")
replace ua_mca_activity_group = "Messaging" if ua_type == "Messaging" & regexm(ua_extended_info, "^check reply")
replace ua_mca_activity_group = "Messaging" if ua_type == "Messaging" & regexm(ua_extended_info, "^delete messages")
replace ua_mca_activity_group = "Messaging" if ua_type == "Messaging" & regexm(ua_extended_info, "message read$")
replace ua_mca_activity_group = "Messaging" if ua_type == "Messaging" & regexm(ua_extended_info, "reply to")
replace ua_mca_activity_group = "Messaging" if ua_type == "Messaging" & ua_extended_info == "read"
replace ua_mca_activity_group = "Messaging" if ua_type == "Messaging" & ua_extended_info == "view message attachment"
replace ua_mca_activity_group = "What's in my record" if ua_type == "My Conditions"
replace ua_mca_activity_group = "Preferences" if ua_type == "Notification Preferences"
replace ua_mca_activity_group = "Visits" if ua_type == "Open Scheduling (Internal)"
replace ua_mca_activity_group = "Billing" if ua_type == "Other"
replace ua_mca_activity_group = "Proxy Forms" if ua_type == "Other" & ua_extended_info == "new msg"
replace ua_mca_activity_group = "" if ua_type == "Other" & ua_extended_info == "null"
replace ua_mca_activity_group = "" if ua_type == "Other" & ua_extended_info == "update statement viewed status"
replace ua_mca_activity_group = "Preferences" if ua_type == "Password Reset Question Answer"
replace ua_mca_activity_group = "What's in my record" if ua_type == "Patient Entered Flowsheet"
replace ua_mca_activity_group = "Billing" if ua_type == "Patient Estimates - Create Estimate"
replace ua_mca_activity_group = "Billing" if ua_type == "Patient Estimates - Estimate Details"
replace ua_mca_activity_group = "Billing" if ua_type == "Patient Estimates - Estimate List"
replace ua_mca_activity_group = "Visits" if ua_type == "Patient Initiated Questionnaires"
replace ua_mca_activity_group = "" if ua_type == "Patient Notes"
replace ua_mca_activity_group = "What's in my record" if ua_type == "Pharmacies"
replace ua_mca_activity_group = "What's in my record" if ua_type == "Pharmacies" & ua_extended_info == "get pharmacies~success"
replace ua_mca_activity_group = "Visits" if ua_type == "Preventative Care Scheduling"
replace ua_mca_activity_group = "Visits" if ua_type == "Preventative Care Scheduling" & ua_extended_info == "new msg"
replace ua_mca_activity_group = "What's in my record" if ua_type == "Problem List"
replace ua_mca_activity_group = "" if ua_type == "Procedures"
replace ua_mca_activity_group = "Widget" if ua_type == "Provider List Widget"
replace ua_mca_activity_group = "Preferences" if ua_type == "Proxy Access (View)"
replace ua_mca_activity_group = "Proxy Forms" if ua_type == "Proxy Context Enter"
replace ua_mca_activity_group = "Proxy Forms" if ua_type == "Proxy Context Exit"
replace ua_mca_activity_group = "Visits" if ua_type == "Questionnaire"
replace ua_mca_activity_group = "Billing" if ua_type == "Recent Payments"
replace ua_mca_activity_group = "Medical Tools" if ua_type == "Remote Chart Information"
replace ua_mca_activity_group = "Medical Tools" if ua_type == "Remove External Link"
replace ua_mca_activity_group = "Medical Tools" if ua_type == "Research Studies"
replace ua_mca_activity_group = "Visits" if ua_type == "Respond To Appointment Offer"
replace ua_mca_activity_group = "What's in my record" if ua_type == "Result Component Graphing"
replace ua_mca_activity_group = "Preferences" if ua_type == "Scheduling and Other Preferences"
replace ua_mca_activity_group = "Misc." if ua_type == "Secondary Identity Validation"
replace ua_mca_activity_group = "Medical Tools" if ua_type == "Send Document to PHR"
replace ua_mca_activity_group = "Proxy Forms" if ua_type == "Switch Proxy Context"
replace ua_mca_activity_group = "Visits" if ua_type == "Telemedicine Connect"
replace ua_mca_activity_group = "Visits" if ua_type == "Telemedicine Disconnect"
replace ua_mca_activity_group = "Visits" if ua_type == "Telemedicine Hardware Test"
replace ua_mca_activity_group = "Visits" if ua_type == "Telemedicine Initialize"
replace ua_mca_activity_group = "Visits" if ua_type == "Telemedicine Streaming Status Change"
replace ua_mca_activity_group = "" if ua_type == "Terms and Conditions" & ua_extended_info == "accept"
replace ua_mca_activity_group = "" if ua_type == "Terms and Conditions" & ua_extended_info == "decline"
replace ua_mca_activity_group = "Proxy Forms" if ua_type == "Terms and Conditions" & ua_extended_info == "iphone: view"
replace ua_mca_activity_group = "Resources" if ua_type == "Terms and Conditions" & ua_extended_info == "iphone:"
replace ua_mca_activity_group = "Resources" if ua_type == "Terms and Conditions" & ua_extended_info == "null"
replace ua_mca_activity_group = "Proxy Forms" if ua_type == "Terms and Conditions" & ua_extended_info == "view"
replace ua_mca_activity_group = "What's in my record" if ua_type == "Test Result Details"
replace ua_mca_activity_group = "What's in my record" if ua_type == "Test Results List"
replace ua_mca_activity_group = "" if ua_type == "Transmit Visit Summary"
replace ua_mca_activity_group = "Visits" if ua_type == "Upcoming Appointment Details"
replace ua_mca_activity_group = "Widget" if ua_type == "Upcoming Orders"
replace ua_mca_activity_group = "What's in my record" if ua_type == "Update Allergies"
replace ua_mca_activity_group = "Billing" if ua_type == "Update Insurance"
replace ua_mca_activity_group = "What's in my record" if ua_type == "Update Medications"
replace ua_mca_activity_group = "Visits" if ua_type == "Update Wait List"
replace ua_mca_activity_group = "" if ua_type == "View CE Authorization"
replace ua_mca_activity_group = "" if ua_type == "View Education Title"
replace ua_mca_activity_group = "" if ua_type == "View Patient Note To Self"
replace ua_mca_activity_group = "Medical Tools" if ua_type == "View Requested ROI Records"
replace ua_mca_activity_group = "What's in my record" if ua_type == "View Scan"
replace ua_mca_activity_group = "Visits" if ua_type == "View Visit Summary"
replace ua_mca_activity_group = "Medical Tools" if ua_type == "View/Download Lucy CCD"
replace ua_mca_activity_group = "Billing" if ua_type == "Visit Payments"
replace ua_mca_activity_group = "Visits" if ua_type == "Visits" & ua_extended_info == "appointments-list~success"
replace ua_mca_activity_group = "Visits" if ua_type == "Visits" & ua_extended_info == "get future appt details"
replace ua_mca_activity_group = "Visits" if ua_type == "Visits" & ua_extended_info == "get future appt list"
replace ua_mca_activity_group = "Visits" if ua_type == "Visits" & ua_extended_info == "get past appt list"
replace ua_mca_activity_group = "Visits" if ua_type == "Visits" & ua_extended_info == "iphone: get future appt details"
replace ua_mca_activity_group = "Visits" if ua_type == "Visits" & ua_extended_info == "iphone: get future appt list"
replace ua_mca_activity_group = "Visits" if ua_type == "Visits" & ua_extended_info == "iphone: get past appt list"
replace ua_mca_activity_group = "Visits" if ua_type == "Visits" & ua_extended_info == "load-past-appointments-list"
replace ua_mca_activity_group = "Visits" if ua_type == "Visits" & ua_extended_info == "null"
replace ua_mca_activity_group = "Widget" if ua_type == "Visits" & ua_extended_info == "plan of care - todo widget."
replace ua_mca_activity_group = "Medical Tools" if ua_type == "Wallet Card"
replace ua_active = 0 if ua_type == "Account Details"
replace ua_active = 0 if ua_type == "Account Inquiry"
replace ua_active = 1 if ua_type == "Account Payment"
replace ua_active = 0 if ua_type == "Account ReEnable"
replace ua_active = 1 if ua_type == "Add To Calendar"
replace ua_active = 0 if ua_type == "Address Change Request"
replace ua_active = 0 if ua_type == "Advanced Care Planning"
replace ua_active = 0 if ua_type == "Alerts Retrieved from Remote System"
replace ua_active = 1 if ua_type == "Allergies"
replace ua_active = 1 if ua_type == "Appointment Cancel"
replace ua_active = 1 if ua_type == "Appointment Confirm"
replace ua_active = 1 if ua_type == "Appointment Direct Cancel"
replace ua_active = 1 if ua_type == "Appointment Request"
replace ua_active = 0 if ua_type == "Appointment Request" & ua_extended_info == "cancel"
replace ua_active = 1 if ua_type == "Audit Trail"
replace ua_active = 1 if ua_type == "Change Paperless Status"
replace ua_active = 1 if ua_type == "Change Password"
replace ua_active = 1 if ua_type == "Community Authorization"
replace ua_active = 1 if ua_type == "Community Link Validation Failure"
replace ua_active = 1 if ua_type == "Community Link Validation Success"
replace ua_active = 1 if ua_type == "Community Management"
replace ua_active = 0 if ua_type == "Community Terms and Conditions"
replace ua_active = 0 if ua_type == "Coverage View"
replace ua_active = 1 if ua_type == "Create External Link"
replace ua_active = 1 if ua_type == "Custom Configured Report"
replace ua_active = 1 if ua_type == "Custom Configured Report" & ua_extended_info == "submode^upcomingorders"
replace ua_active = 1 if ua_type == "Customer Service Request"
replace ua_active = 1 if ua_type == "Device - Add"
replace ua_active = 0 if ua_type == "Device - Auth"
replace ua_active = 1 if ua_type == "Device - List"
replace ua_active = . if ua_type == "Device - Remove All"
replace ua_active = . if ua_type == "Device - Remove"
replace ua_active = 0 if ua_type == "Direct Scheduling Process"
replace ua_active = 1 if ua_type == "Direct Scheduling Process" & ua_extended_info == "appointment scheduled"
replace ua_active = 1 if ua_type == "Download Requested ROI Record"
replace ua_active = 1 if ua_type == "Download Visit Summary"
replace ua_active = 1 if ua_type == "Driving Directions"
replace ua_active = 1 if ua_type == "eCheck-In"
replace ua_active = 1 if ua_type == "Encounter Details"
replace ua_active = 0 if ua_type == "EVisit"
replace ua_active = 1 if ua_type == "Form - Medical Record"
replace ua_active = . if ua_type == "Full External Jump"
replace ua_active = 1 if ua_type == "Generated Share Everywhere Token"
replace ua_active = 0 if ua_type == "Goals"
replace ua_active = 1 if ua_type == "HB Account Details"
replace ua_active = 1 if ua_type == "HB/SBO Auto Pay Signup"
replace ua_active = 1 if ua_type == "HB/SBO Auto Pay Update"
replace ua_active = . if ua_type == "Health Maintenance - Mark As Complete"
replace ua_active = 0 if ua_type == "Health Maintenance"
replace ua_active = 1 if ua_type == "Health Summary"
replace ua_active = 1 if ua_type == "History Questionnaire"
replace ua_active = . if ua_type == "Hospital Statement Details"
replace ua_active = 1 if ua_type == "Immunizations"
replace ua_active = . if ua_type == "Inline External Jump"
replace ua_active = 1 if ua_type == "Inpatient Admissions"
replace ua_active = 0 if ua_type == "Inpatient Admissions" & ua_extended_info == "list"
replace ua_active = 0 if ua_type == "Inpatient Admissions" & ua_extended_info == "load-past-admissions-list"
replace ua_active = 1 if ua_type == "Insurance ID Card"
replace ua_active = 1 if ua_type == "Insurance"
replace ua_active = 1 if ua_type == "Jump to External System"
replace ua_active = 0 if ua_type == "L&D Pre-Admission Accessed"
replace ua_active = 1 if ua_type == "Letters"
replace ua_active = 0 if ua_type == "Log In From External System"
replace ua_active = 0 if ua_type == "Login"
replace ua_active = 0 if ua_type == "Logout"
replace ua_active = 0 if ua_type == "Medical Advice Request"
replace ua_active = 0 if ua_type == "Medical Advice Request" & regexm(ua_extended_info, "new test result message$")
replace ua_active = 0 if ua_type == "Medical Advice Request" & regexm(ua_extended_info, "through new msg$")
replace ua_active = 1 if ua_type == "Medical Advice Request" & ua_extended_info == "new msg"
replace ua_active = 0 if ua_type == "Medical Histories"
replace ua_active = 1 if ua_type == "Medication Renewal Request"
replace ua_active = . if ua_type == "Medications"
replace ua_active = 0 if ua_type == "Medications" & ua_extended_info == "medications loaded"
replace ua_active = 0 if ua_type == "Messaging"
replace ua_active = 1 if ua_type == "Messaging" & regexm(ua_extended_info, "^[0-9]+")
replace ua_active = 1 if ua_type == "Messaging" & regexm(ua_extended_info, "^check reply")
replace ua_active = 1 if ua_type == "Messaging" & regexm(ua_extended_info, "^delete messages")
replace ua_active = 1 if ua_type == "Messaging" & regexm(ua_extended_info, "message read$")
replace ua_active = 1 if ua_type == "Messaging" & regexm(ua_extended_info, "reply to")
replace ua_active = 1 if ua_type == "Messaging" & ua_extended_info == "read"
replace ua_active = 1 if ua_type == "Messaging" & ua_extended_info == "view message attachment"
replace ua_active = 1 if ua_type == "My Conditions"
replace ua_active = 1 if ua_type == "Notification Preferences"
replace ua_active = 1 if ua_type == "Open Scheduling (Internal)"
replace ua_active = 1 if ua_type == "Other"
replace ua_active = 1 if ua_type == "Other" & ua_extended_info == "new msg"
replace ua_active = . if ua_type == "Other" & ua_extended_info == "null"
replace ua_active = . if ua_type == "Other" & ua_extended_info == "update statement viewed status"
replace ua_active = 1 if ua_type == "Password Reset Question Answer"
replace ua_active = 1 if ua_type == "Patient Entered Flowsheet"
replace ua_active = 1 if ua_type == "Patient Estimates - Create Estimate"
replace ua_active = 1 if ua_type == "Patient Estimates - Estimate Details"
replace ua_active = 1 if ua_type == "Patient Estimates - Estimate List"
replace ua_active = 1 if ua_type == "Patient Initiated Questionnaires"
replace ua_active = . if ua_type == "Patient Notes"
replace ua_active = 1 if ua_type == "Pharmacies"
replace ua_active = 0 if ua_type == "Pharmacies" & ua_extended_info == "get pharmacies~success"
replace ua_active = 0 if ua_type == "Preventative Care Scheduling"
replace ua_active = 1 if ua_type == "Preventative Care Scheduling" & ua_extended_info == "new msg"
replace ua_active = 1 if ua_type == "Problem List"
replace ua_active = . if ua_type == "Procedures"
replace ua_active = 0 if ua_type == "Provider List Widget"
replace ua_active = 1 if ua_type == "Proxy Access (View)"
replace ua_active = 1 if ua_type == "Proxy Context Enter"
replace ua_active = 1 if ua_type == "Proxy Context Exit"
replace ua_active = 1 if ua_type == "Questionnaire"
replace ua_active = 1 if ua_type == "Recent Payments"
replace ua_active = 1 if ua_type == "Remote Chart Information"
replace ua_active = 1 if ua_type == "Remove External Link"
replace ua_active = 1 if ua_type == "Research Studies"
replace ua_active = 1 if ua_type == "Respond To Appointment Offer"
replace ua_active = 1 if ua_type == "Result Component Graphing"
replace ua_active = 1 if ua_type == "Scheduling and Other Preferences"
replace ua_active = 0 if ua_type == "Secondary Identity Validation"
replace ua_active = . if ua_type == "Send Document to PHR"
replace ua_active = . if ua_type == "Switch Proxy Context"
replace ua_active = 1 if ua_type == "Telemedicine Connect"
replace ua_active = 1 if ua_type == "Telemedicine Disconnect"
replace ua_active = 1 if ua_type == "Telemedicine Hardware Test"
replace ua_active = 1 if ua_type == "Telemedicine Initialize"
replace ua_active = . if ua_type == "Telemedicine Streaming Status Change"
replace ua_active = 0 if ua_type == "Terms and Conditions" & ua_extended_info == "accept"
replace ua_active = 0 if ua_type == "Terms and Conditions" & ua_extended_info == "decline"
replace ua_active = 0 if ua_type == "Terms and Conditions" & ua_extended_info == "iphone: view"
replace ua_active = 0 if ua_type == "Terms and Conditions" & ua_extended_info == "iphone:"
replace ua_active = 0 if ua_type == "Terms and Conditions" & ua_extended_info == "null"
replace ua_active = 0 if ua_type == "Terms and Conditions" & ua_extended_info == "view"
replace ua_active = 1 if ua_type == "Test Result Details"
replace ua_active = 0 if ua_type == "Test Results List"
replace ua_active = . if ua_type == "Transmit Visit Summary"
replace ua_active = 1 if ua_type == "Upcoming Appointment Details"
replace ua_active = 0 if ua_type == "Upcoming Orders"
replace ua_active = 1 if ua_type == "Update Allergies"
replace ua_active = 1 if ua_type == "Update Insurance"
replace ua_active = 1 if ua_type == "Update Medications"
replace ua_active = 1 if ua_type == "Update Wait List"
replace ua_active = . if ua_type == "View CE Authorization"
replace ua_active = . if ua_type == "View Education Title"
replace ua_active = . if ua_type == "View Patient Note To Self"
replace ua_active = . if ua_type == "View Requested ROI Records"
replace ua_active = 1 if ua_type == "View Scan"
replace ua_active = 1 if ua_type == "View Visit Summary"
replace ua_active = 1 if ua_type == "View/Download Lucy CCD"
replace ua_active = 1 if ua_type == "Visit Payments"
replace ua_active = 0 if ua_type == "Visits" & ua_extended_info == "appointments-list~success"
replace ua_active = . if ua_type == "Visits" & ua_extended_info == "get future appt details"
replace ua_active = . if ua_type == "Visits" & ua_extended_info == "get future appt list"
replace ua_active = . if ua_type == "Visits" & ua_extended_info == "get past appt list"
replace ua_active = . if ua_type == "Visits" & ua_extended_info == "iphone: get future appt details"
replace ua_active = . if ua_type == "Visits" & ua_extended_info == "iphone: get future appt list"
replace ua_active = . if ua_type == "Visits" & ua_extended_info == "iphone: get past appt list"
replace ua_active = 0 if ua_type == "Visits" & ua_extended_info == "load-past-appointments-list"
replace ua_active = . if ua_type == "Visits" & ua_extended_info == "null"
replace ua_active = 0 if ua_type == "Visits" & ua_extended_info == "plan of care - todo widget."
replace ua_active = 1 if ua_type == "Wallet Card"

save "`out_dir'/MCA_tasks", replace
