# Supplementary material for: Metrics for Outpatient Portal Use Based on Log File Analysis: Algorithm Development
Source: J Med Internet Res. 2020 Jun 12;22(6):e16849. doi: 10.2196/16849 (PMC7320309; doi:10.2196/16849)
Supplement: Multimedia Appendix 8 [file jmir_v22i6e16849_app8.txt]

version 15
include project_paths.do
use "`tmp_dir'/status_history_log.dta", clear

by mrn : gen pt_last_status_chng = myc_status_hx[_N]
format pt_last_status_chng %28s
by mrn : gen double pt_last_status_chng_tmstp = myc_status_hx_tmstp[_N]
format pt_last_status_chng_tmstp %tc
by mrn : gen pt_last_status_chng_mthd = myc_status_hx_mthd[_N]
format pt_last_status_chng_mthd %28s
by mrn : gen pt_last_status_chng_cmt = myc_status_hx_cmt[_N]
format pt_last_status_chng_cmt %28s

by mrn : gen double activation_tmstp = myc_status_hx_tmstp[_n] if myc_status_hx == "Activated"
by mrn : egen double pt_mca_activation_tmstp = max(activation_tmstp)
drop activation_tmstp
format pt_mca_activation_tmstp %tc

egen tag = tag(mrn)
keep if tag
drop tag myc_status_hx myc_status_hx_mthd myc_status_hx_cmt myc_status_hx_tmstp

save "`out_dir'/MCA_account_status", replace
